# Supplementary material for: Arkadia/RNF111 is a SUMO-targeted ubiquitin ligase with preference for substrates marked with SUMO1-capped SUMO2/3 chain
Source: Nat Commun. 2019 Aug 15;10:3678. doi: 10.1038/s41467-019-11549-3 (PMC6695498; doi:10.1038/s41467-019-11549-3)
Supplement: Supplementary file 3 — Source Data [file 41467_2019_11549_MOESM3_ESM.xlsx]

## Sheet: Fig 1c
Figure 1c
		4xSUMO2-GFP-HA + empty vector						4xSUMO2-GFP-HA + vector expressing Arkadia						SUMO1-3xSUMO2-GFP-HA + empty vector						SUMO1-3xSUMO2-GFP-HA + vector expressing Arkadia
		Transformant	Values*	mean	%	%		Transformant	Values*	%**				Transformant	Values*	mean	%	%		Transformant	Values*	%**
		1	62.2		108.55			1	37.02	64.6				1	88.86		100.2			1	20.52	23.14
	gel 1			57.3		100							gel 1			88.68		100
		2	52.4		91.45			2	27.48	47.9				2	88.51		99.81			2	23.83	26.87
	gel 2	3	51.4		100	100		3	34.66	67.43			gel 2	3	153.12		100	100		3	48	31.35
		4	65.25		107.98			4	31.27	51.75				4	63.86		94.3			4	13.36	19.73
	gel 3			60.425		100							gel 3			67.72		100
		5	55.6		92.01			5	20.7	34.26				5	71.57		105.69			5	17.43	25.74
	gel 4	6	144.6	144.6		100		6	103.12	71.31			gel 4	6	76.22	76.22	100	100		6	20.34	26.69
		7	108.5		92.32			7	66.9331	56.9				7	68.61		100.69			7	12.99	19.06
	gel 4			117.52		100							gel 4			68.14		100
		8	126.54		107.68			8	60.8361	51.99				8	67.66		99.3			8	12.03	17.65
		9	112.94		107.24			9	63.7373	60.5			gel5	9	47.69	47.69	100	100		9	16	33.55
	gel5			105.31		100
		10	97.67		92.75			10	60.3217	57.44
				mean	99.9978				mean	56.408						mean	99.9989				mean	24.8644
				SD	7.87933				SD	10.7127						SD	2.87029				SD	5.48519
																					TTEST***	1.20178e-06
	* Normalized to Cdc11 loading control																				*** between columns K and V
	** relative to mean value of empty
	vector control on the same gel
																						.

## Sheet: Fig 1d
Figure 1d
		4xSUMO2-GFP-HA + empty vector						4xSUMO2-GFP-HA + vector expressing RNF4					SUMO1-3xSUMO2-GFP-HA + empty vector						SUMO1-3xSUMO2-GFP-HA + vector expressing RNF4
		Transformant	Values*	mean	%	%		Transformant	Values*	%			Transformant	Values*	mean	%	%		Transformant	Values*	%**
		1	38.38		92.19			1	14.9	35.79			1	34.3		102.66			1	18	53.88
	gel 1			41.63		100									33.41		100
		2	44.88		107.81			2	20.5	49.24			2	32.52		97.34			2	17.8	53.28
	gel 2	3	17.88		100	100		3	5.94	33.22			3	11.56		100	100		3	6.54	56.57
				mean	100				mean	39.4167					mean	100				mean	54.5767
				SD	7.81				SD	8.60376					SD	2.66				SD	1.75215
																				TTEST***	0.0871828
		* Normalized to Cdc11 loading control
		** relative to mean value of empty
		vector control on the same gel
		*** between columns J and V

## Sheet: Fig 2a
Fig. 2a
	ITC results
			Kd (µM)
	SUMO fusion		Arkadia-WT 285-416	Arkadia-SOB* 285-461
	1xSUMO1-1XSUMO2		1.4	n.d.
			3.8
			2.1
		Mean	2.4
	2XSUMO2		14.6	n.d.
			23.6
			11.2
		Mean	16.5
	1xSUMO1-2XSUMO2		1.5	22.1
			3.5	8.9
			2.1	6.3
		Mean	2.3	12.4
	3XSUMO2		13.6	14
			8.3	6.6
			7.4	13.4
				10.2
		Mean	9.7	11.1

## Sheet: Fig 2c
Figure 2c
		4xSUMO2-GFP-HA + empty vector						4xSUMO2-GFP-HA + vector expressing Arkadia					4xSUMO2-GFP-HA + vector expressing RNF111-SOB*
		same as in Figure 1c						same as in Figure 1c
		Transformant	Values*	mean	%	%		Transformant	Values*	%**			Transformant	Values*	%**
		1	62.2		108.55			1	37.02	64.6
	gel 1			57.3		100
		2	52.4		91.45			2	27.48	47.9
	gel 2	3	51.4		100	100		3	34.66	67.43
		7	108.5		92.32			7	66.9331	56.9
	gel 3			117.52		100
		8	126.54		107.68			8	60.8361	51.99
		9	112.94		107.24			9	63.7373	60.5
	gel 4			105.31		100
		10	97.67		92.75			10	60.3217	57.44
		4	65.25		107.98			4	31.27	51.75			1	25.05	41.46
	gel 5			60.425		100
		5	55.6		92.01			5	20.7	34.26			2	17.3	28.63
													3	60	41.49
	gel 6	6	144.6	144.6		100		6	103.12	71.31
					99.9978					56.408				mean	37.1933
					7.87933					10.7127				SD	7.41608
														TTEST***	0.0177208
	* Normalized to Cdc11 loading control
	** relative to mean value of empty
	vector control on the same gel
	*** between columns K and P

## Sheet: Fig 2d
Figure 2d
		SUMO1-3xSUMO2-GFP-HA + empty vector						SUMO1-3xSUMO2-GFP-HA + vector expressing Arkadia					SUMO1-3xSUMO2-GFP-HA + vector expressing Arkadia-SOB*
		same as in Figure 1c						same as in Figure 1c
		Transformant	Values*	mean	%	%		Transformant	Values*	%**			Transformant	Values*	%**
		1	88.86		100.2			1	20.52	23.14
	gel 1			88.68		100
		2	88.51		99.81			2	23.83	26.87
	gel 2	3	153.12		100	100		3	48	31.35
		4	63.86		94.3			4	13.36	19.73
	gel 3			67.72		100
		5	71.57		105.69			5	17.43	25.74
	gel 4	6	76.22	76.22	100	100		6	20.34	26.69
		7	68.61		100.69			7	12.99	19.06			1	42.05	60.85
	gel 5			68.14		100
		8	67.66		99.3			8	12.03	17.65			2	42.38	62.2
	gel 6	9	47.69	47.69	100	100		9	16	33.55			3	31.26	65.55
				mean	99.9989				mean	24.8644				mean	62.8667
				SD	2.87029				SD	5.48519				SD	2.41988
														TTEST***	9.47501e-08
	* Normalized to Cdc11 loading control
	** relative to mean value of empty
	vector control on the same gel
	*** between columns K and P

## Sheet: Fig 3b
Figure 3b
		4xSUMO2-GFP-HA + empty vector						4xSUMO2-GFP-HA + vector expressing Arkadia wt					4xSUMO2-GFP-HA + vector expressing Arkadia SIM1*					4xSUMO2-GFP-HA + vector expressing Arkadia SIM2*
		same as in Figure 1c						same as in Figure 1c
		Transformant	Values*	mean	%	%		Transformant	Values*	%**			Transformant	Values*	%**			Transformant	Values*	%**
		1	62.2		108.55			1	37.02	64.6
	gel 1			57.3		100
		2	52.4		91.45			2	27.48	47.9
	gel 2	3	51.4		100	100		3	34.66	67.43
		4	65.25		107.98			4	31.27	51.75
	gel 3			60.425		100
		5	55.6		92.01			5	20.7	34.26
	gel 4	6	144.6	144.6		100		6	103.12	71.31
		7	108.5		92.32			7	66.9331	56.9			1	70.87	60.3			1	96.66	82.25
	gel 5			117.52		100
		8	126.54		107.68			8	60.8361	51.99			2	82.6	70.29			2	111.89	95.21
		9	112.94		107.24			9	63.7373	60.5			3	57.79	54.88			3	100.01	94.97
	gel 6			105.31		100
		10	97.67		92.75			10	60.3217	57.44			4	93.55	88.84			4	101.94	96.8
				mean	99.9978				mean	56.408				mean	68.5775				mean	92.3075
				SD	7.87933				SD	10.7127				SD	14.9403				SD	6.75399
														TTEST***	0.123864				TTEST****	1.27718e-05
	* Normalized to Cdc11 loading control													*** between columns K and P					*** between columns K and U
	** relative to mean value of empty
	vector control on the same gel
		SUMO1-2xSUMO2-GFP-HA + empty vector						SUMO1-2xSUMO2-GFP-HA + vector expressing Arkadia					1xSUMO1-3xSUMO2-GFP-HA + vector expressing Arkadia SIM1*						1xSUMO1-3xSUMO2-GFP-HA + vector expressing Arkadia SIM2*
		same as figure 1c						same as figure 1c
		Transformant	Values*	mean	%	%		Transformant	Values*	%**			Transformant	Values*	%**				Transformant	Values*	%**
		1	88.86		100.2			1	20.52	23.14
	gel 1			88.68		100
		2	88.51		99.81			2	23.83	26.87
	gel 2	3	153.12		100	100		3	48	31.35
		4	63.86		94.3			4	13.36	19.73			1	39.92	58.9486				1	56.87	83.9781
	gel 3			67.72		100
		5	71.57		105.69			5	17.43	25.74			2	38.88	57.4129				2	65.34	96.4855
	gel 4	6	76.22	76.22	100	100		6	20.34	26.69
		7	68.61		100.69			7	12.99	19.06
	gel 4			68.14		100
		8	67.66		99.3			8	12.03	17.65
													3	26.15	54.8333				3	34.81	72.9922
		9	47.69	47.69	100	100		9	16	33.55
	gel5												4	22	46.1313				4	36.94	77.4586
				mean	99.9989				mean	24.8644				mean	54.3315					mean	82.7286
				SD	2.87029				SD	5.48519				SD	5.72446					SD	10.2206
														TTEST***	0.000187802					TTEST****	0.000576488
	* Normalized to Cdc11 loading control																			*** between columns V and K
	** relative to mean value of empty													*** between columns P and K
	vector control on the same gel

## Sheet: Fig 4a
Fig. 4a
		3xSUMO2-GFP-HA + empty vector					3xSUMO2-GFP-HA + vector expressing Arkadia						SUMO2-(D71H)-2xSUMO2-GFP-HA + empty vector					SUMO2-(D71H)-2xSUMO2-GFP-HA + vector expressing Arkadia
		Transformants	Values*	mean	%	%		Transformant	Values*	%**			Transformants	Values*	mean	%	%		Transformant	Values*	%**
	gel 1	1	111.8		111.867			1	75.07	75.1151			1	42.51		93.4286			1	18.8	41.3187
				99.94		100									45.5		100
		2	88.08		88.1329			2	66.27	66.3098			2	48.49		106.571			2	11.16	24.5275
	gel 2	3	132.33	132.33	100	100		3	98.27	74.2613			3	175.95	175.95	100	100		3	63.83	36.2774
	gel 3	4	52.16	52.16	100	100		4	33.53	64.283			4	117.19	117.19	100	100		4	42.86	36.5731
				mean	100				mean	69.9923					mean	100				mean	34.6741
				SD	9.68946				SD	5.4962					SD	5.36555				SD	7.14799
																				TTEST	0.000312081
	* Normalized to Cdc11 loading control
	** relative to mean value of empty
	vector control on the same gel

## Sheet: Fig 4b
Fig. 4b
		SUMO1-3xSUMO2-GFP-HA + empty vector						SUMO1-3xSUMO2-GFP-HA + vector expressing Arkadia						SUMO1-(H75D)-3xSUMO2-GFP-HA + empty vector						SUMO1-(H75D)-3xSUMO2-GFP-HA + vector expressing Arkadia
		Transformant	Values*	mean	%	%		Transformant	Values*	%**				Transformant	Values*	mean	%	%		Transformant	Values*	%**
		1	65.64		108.442			1	12.21	20.1718				1	26.9		121.775			1	16.88	76.4147
	gel 1			60.53		100										22.09		100
		2	55.42		91.5579			2	11.62	19.1971				2	17.28		78.2254			2	12.35	55.9077
	gel 2	3	87.34		90.3626	100		3	22.69	23.4752				3	93.75		95.9226	100		3	53.11	54.3408
				96.655												97.735
		4	105.97		109.637			4	22.68	23.4649				4	101.72		104.077			4	40.99	41.9399
				Mean	100				mean	21.5773						Mean	100				mean	57.1508
				SD	10.461				SD	2.22156						SD	18.0879				SD	14.2818
																					TTEST***	0.0143658
	* Normalized to Cdc11 loading control
	** relative to mean value of empty
	vector control on the same gel

## Sheet: Fig 5 
Fig 5
		PML bodies per transfected HeLa cell
		GFP	hArkadia WT	hArkadia-SOB*	mRNF111 WT
		12	10	17	5		Constructs
		8	7	14	3
		14	5	6	2		pEGFP-FLAG
		13	6	16	8		pCDNA-HA-hRNF111 WT (Dohmen)
		12	7	11	11		pCDNA-HA-hRNF111 SOB (Dohmen)
		13	11	12	2		pCDEF-FLAG-mRNF111
		9	11	5	3
		11	5	17	7
		9	7	14	5
		7	9	14	2
		13	4	16	7
		5	8	11	4
		12	4	10	6
		16	13	21	8
		8	7	14	11
		15	8	16	5
		14	6	11	3
		16	7	13	6
		17	6	14	6
		11	10	14	8
		9	10	16	3
		15	13	7	6
		8	11	8	4
		18	7	13	4
		17	10	12	5
		13	5	13	11
		12	12	11	2
		15	6	12	3
		16	11	13	11
		12	5	9	6
		9	11	13	2
		11	8	11	5
		13	7	12	2
		11	15	12	3
		16		14	4
		16		15	12
		12		16	16
		12		14	5
		18		12	7
		14		11	3
		21		10	6
		17		13	3
		14		10	6
		8			6
		10			4
	Mean	12.7111	8.29412	12.6279	5.57778
	SD	3.422	2.83409	3.06301	3.1514
	Ttest		1.99568e-08	1.16472e-08	1.00268e-16
			betw. C & D	betw. D & E

## Sheet: Suppl Fig 2a
Supplementary Fig. 2a

[truncated: 11 more sheets: Suppl Fig 2b, Suppl Fig 2c, Suppl Fig 4a, Suppl Fig 4b, Suppl Fig 5, Suppl Fig 6b, Suppl Fig 6c, Suppl Fig 7, Suppl Fig 8, Suppl Fig 9 , Suppl Fig 10]
